# Supplementary material for: Cellular FXIII in Human Macrophage-Derived Foam Cells
Source: Int J Mol Sci. 2023 Mar 2;24(5):4802. doi: 10.3390/ijms24054802 (PMC10002485; doi:10.3390/ijms24054802)
Supplement: Supplementary file 1 [file ijms-24-04802-s001.zip]

Archive with 1 entries (1 files):
- ijms-2217472-Supplementary.pdf
